# Supplementary material for: Comparative Pain Expression and Its Association to Intestinal Microbiota Through the MI-RAT© Osteoarthritis Model Induced in LOU/C/Jall and Sprague-Dawley Aged Rats
Source: Int J Mol Sci. 2025 Aug 8;26(16):7698. doi: 10.3390/ijms26167698 (PMC12386630; doi:10.3390/ijms26167698)
Supplement: Supplementary file 1 [file ijms-26-07698-s001.zip]

Archive with 1 entries (1 files):
- ijms-3706778-supplementary.pdf
